# Supplementary material for: Lung Tumor Cells with Different Tn Antigen Expression Present Distinctive Immunomodulatory Properties
Source: Int J Mol Sci. 2022 Oct 10;23(19):12047. doi: 10.3390/ijms231912047 (PMC9570357; doi:10.3390/ijms231912047)
Supplement: Supplementary file 1 [file ijms-23-12047-s001.zip]

Archive with 1 entries (1 files):
- ijms-1875374-supplementary.pdf
